# Supplementary material for: Electrochemical and Computational Approaches of Polymer Coating on Carbon Steel X52 in Different Soil Extracts
Source: Polymers (Basel). 2022 Aug 12;14(16):3288. doi: 10.3390/polym14163288 (PMC9460235; doi:10.3390/polym14163288)
Supplement: Supplementary file 1 [file polymers-14-03288-s001.zip]

Archive with 1 entries (1 files):
- polymers-1812498-supplementary.pdf
